# Supplementary material for: Chewing Behavior Attenuates Lung-Metastasis-Promoting Effects of Chronic Stress in Breast-Cancer Lung-Metastasis Model Mice
Source: Cancers (Basel). 2022 Dec 1;14(23):5950. doi: 10.3390/cancers14235950 (PMC9740082; doi:10.3390/cancers14235950)
Supplement: Supplementary file 1 [file cancers-14-05950-s001.zip]

Archive with 3 entries (2 files):
- cancers-1997202-supplementary/
- cancers-1997202-supplementary/File S1.pdf
- cancers-1997202-supplementary/File S2.pdf
